# Supplementary material for: Focused Design of Novel Cyclic Peptides Endowed with GABARAP-Inhibiting Activity
Source: Int J Mol Sci. 2022 May 3;23(9):5070. doi: 10.3390/ijms23095070 (PMC9100651; doi:10.3390/ijms23095070)
Supplement: Supplementary file 1 [file ijms-23-05070-s001.zip]

Archive with 1 entries (1 files):
- ijms-1693164-supplementary.pdf
